# Supplementary material for: MUSTARD—a comprehensive resource of mutation-specific therapies in cancer
Source: Database (Oxford). 2021 Jul 26;2021:baab042. doi: 10.1093/database/baab042 (PMC8312254; doi:10.1093/database/baab042)
Supplement: baab042_Supp [file baab042_supp.zip › MUSTARD_Supplementary_Table1.xlsx]

## Sheet: Sheet 1
	Supplementary Table 1: Details of the studies used for data analysis.
	Study	Objective	Procedure	Inclusion Criteria	Assessment Criteria
	Lung Adenocarcinoma (Broad, Cell 2012) (13,14,16)	Perform lung adenocarcinoma genome characterization	WES and/or WGS of 183 lung adenocarcinomas and matched normal tissue pairs.	The cohort included 90 stage I, 36 stage II, 22 stage III, and 10 stage IV lung adenocarcinoma cases, and 25 patients with unknown stage. All tumors, except one were chemotherapy-naïve, primary resection specimens.	Diagnoses certified by a clinical surgical pathology report; second round of pathology review conducted using protocols approved by MIT and Harvard.
	Lung Adenocarcinoma (TSP, Nature 2008) (17)	Establish the mutations affecting key lung adenocarcinoma pathways	Targeted sequencing of 163 lung adenocarcinoma tumor/normal pairs. 188 primary lung adenocarcinomas containing a minimum of 70% tumour cells were screened for somatic mutations in 623 candidate genes.	Samples matched normals contributed by the Dana-Farber Cancer Institute, MD Anderson Cancer Center, Memorial Sloan-Kettering Cancer Center, University of Michigan, and Washington University in St. Louis.	Pathologists determined whether lung adenocarcinomas contained a minimum of 70% tumour cells.
	Non-Small Cell Cancer (MSKCC, Cancer Discov 2017)(15)	Molecular characterization for efficient patient matching to emerging and approved therapies	Targeted sequencing of 860 patients with metastatic lung adenocarcinoma. 915 tumors from 860 patients with recurrent or metastatic lung adenocarcinoma were profiled using MSK-IMPACT.	In 765 (89%) of the patients tumor tissue ≤1 year old was utilized, with tissue ≤30 days old analyzed in 473 (55%). Patients had received a median of one (range 0–7) prior systemic treatment prior to MSK-IMPACT testing.
	Non-Small Cell Lung Cancer (MSK, Cancer Cell 2018) (9,22)	Examine molecular features associated with response to treatment with a combination of PD-1 plus CTLA-4 blockade	Whole-exome sequencing (WES) on tumor tissue and paired blood collected from 75 NSCLC patients treated with ipilimumab (anti-CTLA-4) plus nivolumab (anti-PD-1) as part of the phase 1, multi-cohort CheckMate-012 study	Patients aged 18 years or older with histologically or cytologically confirmed recurrent stage IIIb or stage IV, chemotherapy-naive NSCLC	Response assessed by Response Evaluation Criteria in Solid Tumors (RECIST) v1.1
	Non-small cell lung cancer (MSK, Science 2015) and Lung Adenocarcinoma (MSKCC, Science 2015)(14)	To study how the mutational landscape of NSCLCs influences response to anti–PD-1 therapy	WES of tumor-normal tissue pairs from 16 NSCLC samples and of 34 Lung Adenocarcinoma (ADC) tumor/normal pairs.	Both independent cohorts comprised of patients treated with pembrolizumab, a humanized immunoglobulin G (IgG) 4-kappa isotype antibody to PD-1, and their matched normal DNA. All patients had stage IV NSCLC.
	Non-Small Cell Lung Cancer (MSKCC, J Clin Oncol 2018)(10)	Understand the molecular determinants of response to immune checkpoint inhibitors (ICIs) in NSCLC patients	IMPACT sequencing of 240 NSCLC tumor/normal pairs treated at MSKCC with anti-PD-(L)1 based therapy	Patients with advanced NSCLC treated with anti–PD-(L)1 monotherapy or in combination with anti–cytotoxic T-cell lymphocyte-4 (anti–CTLA-4) between April 2011 and January 2017 were selected.	Scans were reviewed by a thoracic radiologist RECIST v1.1 was used to assess efficacy
	Non-Small Cell Lung Cancer (TRACERx, NEJM & Nature 2017)(11),(23)	Prospectively investigate intratumor heterogeneity	WES of 327 primary tumors with matched germline samples, and phylogenetic ctDNA sequencing of 96 pre- and 24 postoperative samples from 100 NSCLC TRACERx patients.	At least 18 years of age with TNM stages IA through IIIA, and had not received previous systemic therapy, and were eligible for curative resection.	Histologic data were confirmed on central review by a lung pathologist.
	Non-Small Cell Lung Cancer (University of Turin, Lung Cancer 2017)(12,23)	Establish clinical features in the rare youthful NSCLC (<45 years of age)	Targeted NGS of 41 NSCLC samples by studying two age-specific cohorts.	Two age-specific cohorts collected at S. Luigi Gonzaga Hospital (Orbassano, Torino) between January 2007 and August 2014. Evaluation was done on peripheral blood. The age range included <45 or >65 years-old	Histological or cytological confirmed lung cancer diagnosis according to WHO classification.
	Pan-Lung Cancer (TCGA, Nat Genet 2016)(13,14)	Compare ADC and lung squamous cell carcinoma and to identify new drivers of lung carcinogenesis	WES of 660 lung ADC and 484 lung SqCC tumor/normal pairs.	With the exception of 7 patients, all were treatment-naïve.	Each tumor was given an initial histological classification; some cases underwent additional histological review by an expert pathology committee.
	In addition to these studies, TCGA Firehose Legacy Lung Squamous Cell Carcinoma and Adenocarcinoma raw data at the NCI were also included in the analysis
