# Supplementary material for: MUSTARD—a comprehensive resource of mutation-specific therapies in cancer
Source: Database (Oxford). 2021 Jul 26;2021:baab042. doi: 10.1093/database/baab042 (PMC8312254; doi:10.1093/database/baab042)
Supplement: baab042_Supp [file baab042_supp.zip › MUSTARD_Supplementary_Table2.xlsx]

## Sheet: Sheet 1
	Supplementary Table 2 Comparison between MUSTARD and different databases
		MUSTARD	ClinVar	PharmGKB	CMTTdb	TTD	GtoPdb
	Detailed Information for each entry	Clinical Summary of the patient, the disease and the mutation, Mutation type (Somatic/Germline), Study Type (Clinical, Phase I, II, II etc.)	Variant details such as Location, HGVS, Protein change, Linked Diseases, Clinical interpretation of variant, ClinGen Gene Dosage Sensitivity Curation, Genes etc.	Assembly, Sequence, Position, Alleles, and rsIDs, Allele Frequencies	Information on the publication,Trial Design, and Trial Results	Target name, Disease, Status in Targeted Disease, Gene, Biochemical Class, UniProt ID, Example drug and Expression Profile	Information about Targets, Ligands and Disease
	Linked external resources	Additional information offered through links to dbSNP, Pubmed		GnomAD, NCBI Nucleotide	Pubmed	Reference databases such as GtoPdb, GEO etc.	OMIM, ChEMBL, Drugbamk, Pubmed, PubChem, Google keyword search etc
	Variant-related information	Detailed variant information, including Assembly, Ref, Alt, HGVS etc.	Detailed variant information, including Assembly, Ref, Alt, HGVS etc.	Assembly, Sequence, Position, Alleles, and rsIDs	None	None	None
	Search query format	Multiple, including Variant, Gene, Region, rsID,Mutation, Molecule Name/Aliases and Study Type	Variant, Gene, Region, rsID,Mutation	Not searchable by protein change	Only searchable by Database ID, Agent, Cancer Type and Target.	Only searchable by Target group, Drug group, Patient data and Model, Study information etc. Not searchable by Variant, Gene, Region, and Mutation.	Not searchable by Variant, Region, or rsID
	Links to clinical trials	Yes	No	No	No	Yes	No
	Special focus on fusion and overexpressed proteins	Yes	No	No	No	No	No
